# Supplementary material for: Identification of Capsid/Coat Related Protein Folds and Their Utility for Virus Classification
Source: Front Microbiol. 2017 Mar 10;8:380. doi: 10.3389/fmicb.2017.00380 (PMC5344890; doi:10.3389/fmicb.2017.00380)
Supplement: Table S1 — List of 164 FSFs identified via UniProtKB keyword search. FSFs are identified both by SCOP Ids and ccs. For each FSF, the total number of hits detected by HMM search and its percentage representation out of 122 archaeal (A), 1,115 bacterial (B), and 383 eukaryotic (E) proteomes are also given along with viral replicon association. FSFs matching to Table 1 (i.e., bona fide capsid/coat related FSFs) are highlighted. [file Table1.xlsx]

## Sheet: Sheet1
SCOP Id	SCOP ccs	FSF description	Count	%A	%B	%E	Groups
52540	c.37.1	P-loop containing nucleoside triphosphate hydrolases	388	1	1	1	dsDNA, dsRNA, plus-ssRNA
88633	b.121.4	Positive stranded ssRNA viruses	381	0	0.0107623	0.122715	dsRNA, plus-ssRNA
56672	e.8.1	DNA/RNA polymerases	353	1	0.981166	1	dsDNA_RT, dsRNA, ssRNA-RT, plus-ssRNA
49818	b.19.1	Viral protein domain	313	0	0	0	dsRNA, minus-ssRNA, plus-ssRNA
50494	b.47.1	Trypsin-like serine proteases	278	0.590164	0.9713	0.97389	ssRNA_plus
58069	h.3.2	Virus ectodomain	225	0	0	0.075718	ssRNA_RT, minus-ssRNA
57756	g.40.1	Retrovirus zinc finger-like domains	222	0	0.00269058	0.994778	dsDNA_RT, ssRNA-RT
47943	a.73.1	Retrovirus capsid protein, N-terminal core domain	216	0	0	0.0522193	ssRNA_RT
47836	a.61.1	Retroviral matrix proteins	209	0	0	0.0365535	ssRNA_RT
50939	b.68.1	Sialidases	198	0.0901639	0.358744	0.592689	dsDNA, minus-ssRNA
47353	a.28.3	Retrovirus capsid dimerization domain-like	183	0	0	0.172324	ssRNA_RT
58064	h.3.1	Influenza hemagglutinin (stalk)	181	0.00819672	0.0125561	0.0078329	ssRNA_minus
53098	c.55.3	Ribonuclease H-like	174	1	0.999103	1	dsDNA, ssRNA-RT, minus-ssRNA
161003	e.75.1	flu NP-like	171	0	0	0	ssRNA_minus
101156	a.30.3	Nonstructural protein ns2, Nep, M1-binding domain	122	0	0	0	ssRNA_minus
48145	a.95.1	Influenza virus matrix protein M1	121	0	0	0	ssRNA_minus
56502	d.172.1	gp120 core	118	0	0	0	ssRNA_RT
88648	b.121.6	Group I dsDNA viruses	102	0	0	0	dsDNA
160453	d.361.1	PB2 C-terminal domain-like	101	0	0	0	ssRNA_minus
111474	h.3.3	Coronavirus S2 glycoprotein	98	0	0.0143498	0.00522193	ssRNA_plus
161008	e.76.1	Viral glycoprotein ectodomain-like	95	0	0	0.0130548	dsDNA, minus-ssRNA
49749	b.121.2	Group II dsDNA viruses VP	92	0	0	0.0130548	dsDNA
50630	b.50.1	Acid proteases	91	0.303279	0.364126	0.997389	ssRNA_RT
56983	f.10.1	Viral glycoprotein, central and dimerisation domains	90	0	0	0	ssRNA_plus
81296	b.1.18	E set domains	89	0.442623	0.826906	1	ssRNA_plus
48726	b.1.1	Immunoglobulin	74	0.057377	0.0717489	0.347258	dsDNA
50122	b.34.7	DNA-binding domain of retroviral integrase	71	0	0	0.0234987	ssRNA_RT
54001	d.3.1	Cysteine proteinases	70	0.778689	0.930045	1	dsDNA, plus-ssRNA
111379	f.47.1	VP4 membrane interaction domain	68	0	0	0	dsRNA
103068	d.254.1	Nucleocapsid protein dimerization domain	68	0	0	0	ssRNA_plus
46919	a.4.10	N-terminal Zn binding domain of HIV integrase	67	0	0	0.0261097	ssRNA_RT
51225	b.83.1	Fibre shaft of virus attachment proteins	67	0	0.00269058	0.0078329	dsDNA, dsRNA
53335	c.66.1	S-adenosyl-L-methionine-dependent methyltransferases	65	1	0.998206	1	dsDNA, plus-ssRNA
110304	b.148.1	Coronavirus RNA-binding domain	63	0	0	0	ssRNA_plus
48345	a.115.1	A virus capsid protein alpha-helical domain	62	0	0	0	dsRNA
49899	b.29.1	Concanavalin A-like lectins/glucanases	61	0.491803	0.651121	1	dsRNA
47852	a.62.1	Hepatitis B viral capsid (hbcag)	56	0	0	0	dsDNA_RT
69922	f.12.1	Head and neck region of the ectodomain of NDV fusion glycoprotein	48	0	0	0	ssRNA_minus
55671	d.102.1	Regulatory factor Nef	47	0	0	0	ssRNA_RT
47195	a.24.5	TMV-like viral coat proteins	45	0	0	0.0417755	plus-ssRNA, unclassified viruses
52266	c.23.10	SGNH hydrolase	44	0.172131	0.81704	0.942559	minus-ssRNA, plus-ssRNA
89043	a.178.1	Soluble domain of poliovirus core protein 3a	41	0	0	0	ssRNA_plus
140809	a.260.1	Rhabdovirus nucleoprotein-like	39	0	0	0.0182768	ssRNA_minus
88645	b.121.5	ssDNA viruses	37	0	0	0.0417755	ssDNA
49830	b.20.1	ENV polyprotein, receptor-binding domain	34	0	0	0.0313316	ssRNA_RT
101257	a.190.1	Flavivirus capsid protein C	30	0	0	0	ssRNA_plus
143587	d.318.1	SARS receptor-binding domain-like	30	0	0	0	ssRNA_plus
56112	d.144.1	Protein kinase-like (PK-like)	28	1	0.95426	1	dsDNA
49835	b.21.1	Virus attachment protein globular domain	27	0	0.00269058	0.00261097	dsDNA, dsRNA
118173	d.293.1	Phosphoprotein M1, C-terminal domain	23	0	0	0	ssRNA_minus
56024	d.136.1	Phospholipase D/nuclease	22	0.770492	0.929148	0.997389	dsDNA
64484	e.29.1	beta and beta-prime subunits of DNA dependent RNA-polymerase	21	1	0.995516	1	dsDNA
103417	e.48.1	Major capsid protein VP5	21	0	0	0.00261097	dsDNA
57535	g.18.1	Complement control module/SCR domain	18	0	0	0.375979	dsDNA
50012	b.31.1	EV matrix protein	17	0	0	0	ssRNA_minus
56831	e.28.1	Reovirus inner layer core protein p3	15	0	0.00179372	0.00261097	dsRNA
52833	c.47.1	Thioredoxin-like	14	0.991803	0.996413	1	dsDNA
55405	d.85.1	RNA bacteriophage capsid protein	14	0	0	0.00261097	ssRNA_plus
57850	g.44.1	RING/U-box	13	0.057377	0.106726	1	ssRNA_minus
56436	d.169.1	C-type lectin-like	12	0.0655738	0.530045	0.853786	dsDNA
88723	c.120.1	PIN domain-like	11	1	0.991031	1	dsDNA
57987	h.1.4	Inovirus (filamentous phage) major coat protein	11	0	0.00986547	0	ssDNA
52317	c.23.16	Class I glutamine amidotransferase-like	10	1	0.998206	1	dsDNA
55326	d.79.4	PurM N-terminal domain-like	10	0.991803	0.90852	0.966057	dsDNA
56042	d.139.1	PurM C-terminal domain-like	10	0.991803	0.90852	0.966057	dsDNA
75404	d.213.1	VSV matrix protein	10	0	0	0	ssRNA_minus
56548	d.180.1	Conserved core of transcriptional regulatory protein vp16	10	0	0	0	dsDNA
69279	b.106.1	Phage tail proteins	9	0.057377	0.36861	0.0182768	dsDNA
160892	d.378.1	Phosphoprotein oligomerization domain-like	9	0	0	0	ssRNA_minus
50176	b.37.1	N-terminal domains of the minor coat protein g3p	9	0	0	0	ssDNA
90229	g.66.1	CCCH zinc finger	7	0	0	1	ssRNA_minus
51283	b.85.4	dUTPase-like	7	0.97541	0.89417	0.91906	dsDNA, ssRNA-RT
51126	b.80.1	Pectin lyase-like	7	0.663934	0.721973	0.882507	dsDNA
53955	d.2.1	Lysozyme-like	7	0	0.934529	0.720627	dsDNA
51069	b.74.1	Carbonic anhydrase	7	0	0.155157	0.710183	dsDNA
57625	g.31.1	Invertebrate chitin-binding proteins	7	0	0.00269058	0.362924	dsDNA
69349	b.108.1	Phage fibre proteins	7	0.0901639	0.226906	0.127937	dsDNA, unclassified phages
88874	d.231.1	Receptor-binding domain of short tail fibre protein gp12	7	0	0.192825	0.0261097	dsDNA
56563	d.183.1	Major capsid protein gp5	7	0.0983607	0.327354	0.0104439	dsDNA
53067	c.55.1	Actin-like ATPase domain	6	1	0.999103	1	ssRNA_plus
52799	c.45.1	(Phosphotyrosine protein) phosphatases II	6	0.508197	0.510314	1	dsDNA
144251	g.87.1	Viral leader polypeptide zinc finger	6	0	0	0	ssRNA_plus
88650	b.121.7	Satellite viruses	6	0	0	0	satellite_viruses
118208	e.58.1	Viral ssDNA binding protein	6	0	0	0	dsDNA
55895	d.124.1	Ribonuclease Rh-like	5	0	0.152466	0.866841	ssRNA_plus
47729	a.55.1	IHF-like DNA-binding proteins	5	0.0491803	0.949776	0.101828	dsDNA
69908	e.35.1	Membrane penetration protein mu1	5	0	0	0	dsRNA
51905	c.3.1	FAD/NAD(P)-binding domain	4	1	0.998206	1	dsDNA
55979	d.131.1	DNA clamp	4	1	0.991031	1	dsDNA
57997	h.1.5	Tropomyosin	4	0.696721	0.473543	0.997389	dsDNA, dsRNA
69000	a.24.15	FAD-dependent thiol oxidase	4	0	0.000896861	0.971279	dsDNA
81321	f.13.1	Family A G protein-coupled receptor-like	4	0.114754	0.0376682	0.913838	dsDNA
56574	e.1.1	Serpins	4	0.229508	0.111211	0.501305	dsDNA
49373	b.1.14	Invasin/intimin cell-adhesion fragments	4	0.393443	0.36861	0.415144	dsDNA
48230	a.102.3	Chondroitin AC/alginate lyase	4	0.0737705	0.234081	0.407311	dsDNA
51261	b.84.3	Duplicated hybrid motif	4	0.0901639	0.946188	0.0835509	dsDNA
160459	d.362.1	BLRF2-like	4	0	0.0044843	0.00522193	dsDNA
56826	e.27.1	Upper collar protein gp10 (connector protein)	4	0	0.000896861	0	dsDNA
140919	a.263.1	DNA terminal protein	4	0	0.000896861	0	dsDNA
117066	b.1.24	Accessory protein X4 (ORF8, ORF7a)	4	0	0	0	ssRNA_plus
57783	g.41.3	Zinc beta-ribbon	3	1	0.993722	1	dsDNA
63411	d.185.1	LuxS/MPP-like metallohydrolase	3	0.147541	0.919283	1	dsDNA
100920	b.130.1	Heat shock protein 70kD (HSP70), peptide-binding domain	3	0.47541	0.993722	0.997389	ssRNA_plus
56399	d.166.1	ADP-ribosylation	3	0.483607	0.323767	0.984334	dsDNA
51998	c.7.1	PFL-like glycyl radical enzymes	3	1	0.982063	0.981723	dsDNA
49329	b.1.8	Cu,Zn superoxide dismutase-like	3	0.0245902	0.32287	0.877285	dsDNA
51327	b.90.1	Head-binding domain of phage P22 tailspike protein	3	0	0.0134529	0	dsDNA
51274	b.85.2	Head decoration protein D (gpD, major capsid protein D)	3	0	0.00717489	0	dsDNA
64465	d.196.1	Outer capsid protein sigma 3	3	0	0.000896861	0	dsRNA
50249	b.40.4	Nucleic acid-binding proteins	2	1	0.999103	1	dsDNA
55257	d.74.3	RBP11-like subunits of RNA polymerase	2	1	0.994619	1	dsDNA
48403	d.211.1	Ankyrin repeat	2	0.139344	0.560538	1	dsDNA
47473	a.39.1	EF-hand	2	0.0737705	0.278027	1	dsDNA
50985	b.69.5	RCC1/BLIP-II	2	0.0245902	0.149776	0.997389	dsDNA
56349	d.163.1	DNA breaking-rejoining enzymes	2	0.893443	0.959641	0.989556	dsDNA
49265	b.1.2	Fibronectin type III	2	0.254098	0.510314	0.947781	dsDNA
101898	b.68.9	NHL repeat	2	0.311475	0.466368	0.882507	dsDNA
57414	g.10.1	Hairpin loop containing domain-like	2	0	0.0224215	0.571802	dsDNA
82856	e.42.1	L-A virus major coat protein	2	0	0	0.0104439	dsRNA
101399	a.206.1	P40 nucleoprotein	2	0	0	0.0104439	ssRNA_minus
160719	d.373.1	gpW/gp25-like	2	0.057377	0.336323	0.0078329	dsDNA
69255	b.40.8	gp5 N-terminal domain-like	2	0.0409836	0.285202	0.0078329	dsDNA
55869	d.121.1	DNA topoisomerase I domain	2	0	0.175785	0	dsDNA
158430	a.29.13	Bacillus cereus metalloprotein-like	2	0	0.0421525	0	dsDNA
143749	d.323.1	Phage tail protein-like	2	0	0.0278027	0	dsDNA
58046	h.1.17	Fibritin	2	0	0.000896861	0	dsDNA
50017	b.32.1	gp9	2	0	0.000896861	0	dsDNA
89433	b.127.1	Baseplate structural protein gp8	2	0	0	0	dsDNA
51735	c.2.1	NAD(P)-binding Rossmann-fold domains	1	1	0.998206	1	dsDNA
56091	d.142.2	DNA ligase/mRNA capping enzyme, catalytic domain	1	1	0.991928	1	dsDNA
81301	d.218.1	Nucleotidyltransferase	1	1	0.982063	1	dsDNA
55729	d.108.1	Acyl-CoA N-acyltransferases (Nat)	1	1	0.973094	1	dsDNA
56300	d.159.1	Metallo-dependent phosphatases	1	1	0.9713	1	dsDNA
56553	d.181.1	Insert subdomain of RNA polymerase alpha subunit	1	0.991803	0.994619	1	dsDNA
53474	c.69.1	alpha/beta-Hydrolases	1	0.885246	0.983857	1	dsDNA
50998	b.70.1	Quinoprotein alcohol dehydrogenase-like	1	0.770492	0.724664	1	dsDNA
50891	b.62.1	Cyclophilin-like	1	0.680328	0.879821	1	dsDNA
53254	c.60.1	Phosphoglycerate mutase-like	1	0.459016	0.906726	1	dsDNA
81606	d.219.1	PP2C-like	1	0.213115	0.750673	1	dsDNA
51182	b.82.1	RmlC-like cupins	1	0.967213	0.925561	0.997389	dsDNA
52096	c.14.1	ClpP/crotonase	1	0.942623	0.977578	0.997389	dsDNA
55486	d.92.1	Metalloproteases ("zincins"), catalytic domain	1	0.852459	0.995516	0.997389	dsDNA
50129	b.35.1	GroES-like	1	0.795082	0.982063	0.997389	dsDNA
88798	d.230.1	N-terminal, heterodimerisation domain of RBP7 (RpoE)	1	1	0	0.989556	dsDNA
56712	e.10.1	Prokaryotic type I DNA topoisomerase	1	0.97541	0.990135	0.989556	dsDNA
51197	b.82.2	Clavaminate synthase-like	1	0.0327869	0.601794	0.986945	ssRNA_plus
48264	a.104.1	Cytochrome P450	1	0.172131	0.360538	0.955614	dsDNA
55154	d.63.1	CYTH-like phosphatases	1	0.92623	0.613453	0.950392	dsDNA
55287	d.78.1	RPB5-like RNA polymerase subunit	1	0.983607	0	0.942559	dsDNA
47802	a.60.6	DNA polymerase beta, N-terminal domain-like	1	0.311475	0.249327	0.942559	dsDNA
49777	b.17.1	PEBP-like	1	0.622951	0.454709	0.913838	dsDNA
51658	c.1.15	Xylose isomerase-like	1	0.991803	0.84843	0.903394	dsDNA
81585	a.60.12	PsbU/PolX domain-like	1	0.418033	0.102242	0.772846	dsDNA
63825	b.68.5	YWTD domain	1	0.204918	0.295964	0.704961	dsDNA
50814	b.60.1	Lipocalins	1	0.00819672	0.559641	0.699739	dsDNA
58100	h.4.4	Bacterial hemolysins	1	0.311475	0.121973	0.462141	dsRNA
49464	b.3.2	Carboxypeptidase regulatory domain-like	1	0.737705	0.35157	0.454308	dsDNA
47454	a.37.1	A DNA-binding domain in eukaryotic transcription factors	1	0	0.0224215	0.331593	dsDNA
49299	b.1.3	PKD domain	1	0.614754	0.302242	0.321149	dsDNA
46596	a.2.8	Eukaryotic DNA topoisomerase I, dispensable insert domain	1	0	0.000896861	0.315927	ssRNA_minus
64210	d.186.1	Head-to-tail joining protein W, gpW	1	0	0.0170404	0	dsDNA
141658	b.163.1	Bacteriophage trimeric proteins domain	1	0	0.00269058	0	dsDNA
89428	b.126.1	Adsorption protein p2	1	0	0	0	dsDNA
56558	d.182.1	Baseplate structural protein gp11	1	0	0	0	dsDNA
